# Supplementary material for: Injuries, Pain, and Catastrophizing Level in Gymnasts: A Retrospective Analysis of a Cohort of Spanish Athletes
Source: Healthcare (Basel). 2022 May 12;10(5):890. doi: 10.3390/healthcare10050890 (PMC9141380; doi:10.3390/healthcare10050890)
Supplement: Supplementary file 1 [file healthcare-10-00890-s001.zip]

Archive with 1 entries (1 files):
- healthcare-1701726-supplementary.pdf
